# Supplementary material for: Analysis of a structured intronic region of the LMP2 pre-mRNA from EBV reveals associations with human regulatory proteins and nuclear actin
Source: BMC Res Notes. 2019 Jan 18;12:33. doi: 10.1186/s13104-019-4070-1 (PMC6339298; doi:10.1186/s13104-019-4070-1)
Supplement: Supplementary file 1 — Additional file 1: Table S1. RBPmap predictions of proteins predicted to bind motifs in the LMP2 structured intronic region. [file 13104_2019_4070_MOESM1_ESM.xlsx]

## Sheet: Medium Stringency
Protein	Starting nt	Motif	K-mer	Z-score	P-value
TRA2B	34	aaguguu	agguguu	3.326	0.000441
HuR	82	uukruuu	uuggcuu	2.89	0.00193
HNRNPU	45	uguauug	uguuaug	2.813	0.00245
HuR	77	uukruuu	uggguuu	2.758	0.00291
HNRNPU	35	uguauug	gguguug	2.75	0.00298
FXR1	66	aygacr	caugac	2.629	0.00428
HNRNPU	40	uguauug	ugccuug	2.609	0.00454
HuR	76	uukruuu	auggguu	2.571	0.00507
RBM41	63	wuacwuk	acacaug	2.494	0.00632
HNRNPA1L2	91	duagggw	guaggcu	2.479	0.00659
RBM41	72	wuacwuk	uuacaug	2.457	0.00701
CPEB2	86	chuuuuu	cuuuugu	2.388	0.00847
SRSF2	37	ugcygyy	uguugcc	2.374	0.0088
MBNL1	84	ygcuky	ggcuuu	2.294	0.0109
MBNL1	94	ygcuky	ggcuuu	2.294	0.0109
SRSF5	30	yywcwsg	caacagg	2.269	0.0116
TIA1	86	uuuuubk	cuuuugu	2.235	0.0127
MBNL1	79	gcuugc	gguuug	2.221	0.0132
YBX2	28	aacawcd	accaaca	2.203	0.0138
TRA2B	31	aaguguu	aacaggu	2.2	0.0139
TRA2B	42	aaguguu	ccuuguu	2.2	0.0139
TIA1	87	uuuuubk	uuuugua	2.196	0.014
CPEB4	86	uuuuuu	cuuuug	2.183	0.0145
RALY	87	uuuuuub	uuuugua	2.179	0.0147
CPEB4	85	uuuuuu	gcuuuu	2.104	0.0177
PTBP1	85	ucuu	gcuu	2.098	0.018
PTBP1	87	ucuu	uuuu	2.098	0.018
HNRNPM	80	gguugguu	guuuggcu	2.095	0.0181
HNRNPA1	91	duagggw	guaggcu	2.095	0.0181
BRUNOL6	35	ugugdkg	gguguug	2.093	0.0182
MBNL1	37	ygcuky	uguugc	2.088	0.0184
MBNL1	40	ygcuky	ugccuu	2.088	0.0184
ZNF638	56	bguusku	cguucug	2.062	0.0196
BRUNOL6	45	ugugdkg	uguuaug	2.013	0.0221
SRSF2	34	ugcygyy	agguguu	2.01	0.0222
SRSF2	40	ugcygyy	ugccuug	2.01	0.0222
SRSF2	47	ugcygyy	uuauguc	2.01	0.0222
TRA2B	53	aaguguu	caccguu	2.011	0.0222
SRSF2	58	ugcygyy	uucugac	2.01	0.0222
SRSF2	50	ugcygyy	ugucacc	1.98	0.0239
SRSF2	53	ugcygyy	caccguu	1.98	0.0239
TARDBP	35	ugugug	gguguu	1.963	0.0248
SRSF5	72	yywcwsg	uuacaug	1.935	0.0265
RBM38	34	kkguguk	agguguu	1.872	0.0306
HNRNPC	86	huuuuuk	cuuuugu	1.866	0.031
HNRNPCL1	86	huuuuuk	cuuuugu	1.86	0.0314
SRSF3	86	cuckucy	cuuuugu	1.86	0.0314
SRSF3	29	wcwwc	ccaac	1.824	0.0341
SRSF2	83	ugcygyy	uggcuuu	1.818	0.0345
HNRNPL	61	amayama	ugacaca	1.813	0.0349
HNRNPL	63	amayama	acacaug	1.8	0.0359
HNRNPA2B1	91	duagggw	guaggcu	1.787	0.037
ZC3H14	82	uuuduuu	uuggcuu	1.784	0.0372
CUG-BP	37	ugcug	uguug	1.779	0.0376
ZC3H14	81	uuuduuu	uuuggcu	1.773	0.0381
CUG-BP	58	ugcug	uucug	1.743	0.0407
TRA2B	76	aaguguu	auggguu	1.726	0.0422
SRSF3	26	wcwwc	acacc	1.696	0.0449
SRSF3	52	wcwwc	ucacc	1.696	0.0449

## Sheet: High Stringency
Protein	Starting nt	Motif	K-mer	Z-score	P-value
TRA2B	34	aaguguu	agguguu	3.326	0.000441
HuR	82	uukruuu	uuggcuu	2.89	0.00193
HuR	77	uukruuu	uggguuu	2.758	0.00291
FXR1	66	aygacr	caugac	2.629	0.00428
RBM41	72	wuacwuk	uuacaug	2.457	0.00701
SRSF2	37	ugcygyy	uguugcc	2.374	0.0088
MBNL1	84	ygcuky	ggcuuu	2.294	0.0109
MBNL1	94	ygcuky	ggcuuu	2.294	0.0109
SRSF5	30	yywcwsg	caacagg	2.269	0.0116
TRA2B	31	aaguguu	aacaggu	2.2	0.0139
TRA2B	42	aaguguu	ccuuguu	2.2	0.0139
PTBP1	85	ucuu	gcuu	2.098	0.018
PTBP1	87	ucuu	uuuu	2.098	0.018
MBNL1	37	ygcuky	uguugc	2.088	0.0184
MBNL1	40	ygcuky	ugccuu	2.088	0.0184
TRA2B	53	aaguguu	caccguu	2.011	0.0222
TARDBP	35	ugugug	gguguu	1.963	0.0248
SRSF5	72	yywcwsg	uuacaug	1.935	0.0265
SRSF3	86	cuckucy	cuuuugu	1.86	0.0314
CUG-BP	37	ugcug	uguug	1.779	0.0376
CUG-BP	58	ugcug	uucug	1.743	0.0407
TRA2B	76	aaguguu	auggguu	1.726	0.0422
