# Supplementary material for: Analysis of a structured intronic region of the LMP2 pre-mRNA from EBV reveals associations with human regulatory proteins and nuclear actin
Source: BMC Res Notes. 2019 Jan 18;12:33. doi: 10.1186/s13104-019-4070-1 (PMC6339298; doi:10.1186/s13104-019-4070-1)
Supplement: Supplementary file 3 — Additional file 3: Table S2. Mass spectrometry results on isolated silver stained bands (see Additional file 2: Fig. S1) from biotin pulldown experiments. [file 13104_2019_4070_MOESM3_ESM.xlsx]

## Sheet: P553-02
Checked	Protein FDR Confidence	Master	Accession	Description	Exp. q-value	Sum PEP Score	Coverage	# Peptides	# PSMs	# Unique Peptides	# Protein Groups	# AAs	MW [kDa]	calc. pI	Score Mascot	# Peptides Mascot
FALSE	High	Master Protein	P60709	Actin, cytoplasmic 1 OS=Homo sapiens GN=ACTB PE=1 SV=1	0	226.091	58.9333	23	826	7	1	375	41.7	5.48	18208	23
FALSE	High	Master Protein	P04264	Keratin, type II cytoskeletal 1 OS=Homo sapiens GN=KRT1 PE=1 SV=6	0	138.902	40.5279	25	114	25	1	644	66	8.12	3480	25
FALSE	High	Master Protein	P68032	Actin, alpha cardiac muscle 1 OS=Homo sapiens GN=ACTC1 PE=1 SV=1	0	114.02	42.9708	16	513	3	1	377	42	5.39	11245	16
FALSE	High	Master Protein	P35527	Keratin, type I cytoskeletal 9 OS=Homo sapiens GN=KRT9 PE=1 SV=3	0	81.673	30.3371	18	69	17	1	623	62	5.24	2356	18
FALSE	High	Master Protein	P0CG39	POTE ankyrin domain family member J OS=Homo sapiens GN=POTEJ PE=3 SV=1	0	55.433	7.12909	7	243	1	1	1038	117.3	5.97	6875	7
FALSE	High	Master Protein	P36578	60S ribosomal protein L4 OS=Homo sapiens GN=RPL4 PE=1 SV=5	0	55.216	31.1475	11	50	11	1	427	47.7	11.06	980	11
FALSE	High	Master Protein	Q562R1	Beta-actin-like protein 2 OS=Homo sapiens GN=ACTBL2 PE=1 SV=2	0	52.92	21.8085	8	240	2	1	376	42	5.59	4422	8
FALSE	High	Master Protein	P07910	Heterogeneous nuclear ribonucleoproteins C1/C2 OS=Homo sapiens GN=HNRNPC PE=1 SV=4	0	42.905	32.3529	10	44	10	1	306	33.7	5.08	1020	10
FALSE	High	Master Protein	P68104	Elongation factor 1-alpha 1 OS=Homo sapiens GN=EEF1A1 PE=1 SV=1	0	39.266	23.1602	9	45	9	1	462	50.1	9.01	1026	9
FALSE	High	Master Protein	P38919	Eukaryotic initiation factor 4A-III OS=Homo sapiens GN=EIF4A3 PE=1 SV=4	0	35.677	22.3844	10	23	9	1	411	46.8	6.73	358	10
FALSE	High	Master Protein	Q12905	Interleukin enhancer-binding factor 2 OS=Homo sapiens GN=ILF2 PE=1 SV=2	0	34.891	24.359	8	39	8	1	390	43	5.26	1048	8
FALSE	High	Master Protein	P60842	Eukaryotic initiation factor 4A-I OS=Homo sapiens GN=EIF4A1 PE=1 SV=1	0	26.268	21.4286	7	24	6	1	406	46.1	5.48	473	7
FALSE	High	Master Protein	P39023	60S ribosomal protein L3 OS=Homo sapiens GN=RPL3 PE=1 SV=2	0	26.261	15.1365	5	23	5	1	403	46.1	10.18	652	5
FALSE	High	Master Protein	P38159	RNA-binding motif protein, X chromosome OS=Homo sapiens GN=RBMX PE=1 SV=3	0	25.555	15.0895	5	17	5	1	391	42.3	10.05	479	5
FALSE	High	Master Protein	Q15365	Poly(rC)-binding protein 1 OS=Homo sapiens GN=PCBP1 PE=1 SV=2	0	20.085	17.6966	5	17	5	1	356	37.5	7.09	366	5
FALSE	High	Master Protein	P22234	Multifunctional protein ADE2 OS=Homo sapiens GN=PAICS PE=1 SV=3	0	16.089	14.1176	5	9	5	1	425	47	7.23	154	5
FALSE	High	Master Protein	P49411	Elongation factor Tu, mitochondrial OS=Homo sapiens GN=TUFM PE=1 SV=2	0	15.117	10.8407	4	8	4	1	452	49.5	7.61	210	4
FALSE	High	Master Protein	P13645	Keratin, type I cytoskeletal 10 OS=Homo sapiens GN=KRT10 PE=1 SV=6	0	13.637	8.39041	5	14	3	1	584	58.8	5.21	278	5
FALSE	High	Master Protein	P08865	40S ribosomal protein SA OS=Homo sapiens GN=RPSA PE=1 SV=4	0	11.831	13.8983	3	6	3	1	295	32.8	4.87	186	3
FALSE	High	Master Protein	P60228	Eukaryotic translation initiation factor 3 subunit E OS=Homo sapiens GN=EIF3E PE=1 SV=1	0	10.93	11.6854	4	9	4	1	445	52.2	6.04	149	4
FALSE	High	Master Protein	Q13148	TAR DNA-binding protein 43 OS=Homo sapiens GN=TARDBP PE=1 SV=1	0	10.624	9.17874	3	4	3	1	414	44.7	6.19	132	3
FALSE	High	Master Protein	Q14103	Heterogeneous nuclear ribonucleoprotein D0 OS=Homo sapiens GN=HNRNPD PE=1 SV=1	0	10.442	6.76056	2	13	1	1	355	38.4	7.81	357	2
FALSE	High	Master Protein	Q99729	Heterogeneous nuclear ribonucleoprotein A/B OS=Homo sapiens GN=HNRNPAB PE=1 SV=2	0	9.351	6.92771	2	9	1	1	332	36.2	8.21	254	2
FALSE	High	Master Protein	P51991	Heterogeneous nuclear ribonucleoprotein A3 OS=Homo sapiens GN=HNRNPA3 PE=1 SV=2	0	9.144	11.3757	3	6	3	1	378	39.6	9.01	35	3
FALSE	High	Master Protein	P22626	Heterogeneous nuclear ribonucleoproteins A2/B1 OS=Homo sapiens GN=HNRNPA2B1 PE=1 SV=2	0	8.54	9.63173	3	11	3	1	353	37.4	8.95	170	3
FALSE	High	Master Protein	P26641	Elongation factor 1-gamma OS=Homo sapiens GN=EEF1G PE=1 SV=3	0	6.847	6.17849	2	5	2	1	437	50.1	6.67	148	2
FALSE	High	Master Protein	P08779	Keratin, type I cytoskeletal 16 OS=Homo sapiens GN=KRT16 PE=1 SV=4	0	6.535	4.86258	3	11	1	1	473	51.2	5.05	218	3
FALSE	High	Master Protein	O75367	Core histone macro-H2A.1 OS=Homo sapiens GN=H2AFY PE=1 SV=4	0	5.587	13.7097	3	5	3	1	372	39.6	9.79	46	3
FALSE	High	Master Protein	O75821	Eukaryotic translation initiation factor 3 subunit G OS=Homo sapiens GN=EIF3G PE=1 SV=2	0	5.446	7.5	2	5	2	1	320	35.6	6.13	93	2
FALSE	High	Master Protein	P52597	Heterogeneous nuclear ribonucleoprotein F OS=Homo sapiens GN=HNRNPF PE=1 SV=3	0	4.829	6.26506	2	3	2	1	415	45.6	5.58	49	2
FALSE	High	Master Protein	P07477	Trypsin-1 OS=Homo sapiens GN=PRSS1 PE=1 SV=1	0	3.571	4.04858	1	3	1	1	247	26.5	6.51	104	1
FALSE	High	Master Protein	P04406	Glyceraldehyde-3-phosphate dehydrogenase OS=Homo sapiens GN=GAPDH PE=1 SV=3	0	3.548	11.3433	1	2	1	1	335	36	8.46	33	1
FALSE	High	Master Protein	Q8N3L3	Beta-taxilin OS=Homo sapiens GN=TXLNB PE=1 SV=3	0	2.886	1.31579	1	1	1	1	684	76.5	4.93	42	1
FALSE	High	Master Protein	O43684	Mitotic checkpoint protein BUB3 OS=Homo sapiens GN=BUB3 PE=1 SV=1	0	2.865	4.26829	1	1	1	1	328	37.1	6.84	36	1
FALSE	High	Master Protein	O15372	Eukaryotic translation initiation factor 3 subunit H OS=Homo sapiens GN=EIF3H PE=1 SV=1	0	2.73	5.39773	1	2	1	1	352	39.9	6.54	66	1
FALSE	Medium	Master Protein	Q15366	Poly(rC)-binding protein 2 OS=Homo sapiens GN=PCBP2 PE=1 SV=1	0.014	2.316	3.56164	1	2	1	1	365	38.6	6.79	39	1
FALSE	Medium	Master Protein	Q9BWF3	RNA-binding protein 4 OS=Homo sapiens GN=RBM4 PE=1 SV=1	0.014	2.277	2.1978	1	1	1	1	364	40.3	7.08	53	1
FALSE	Medium	Master Protein	Q92552	28S ribosomal protein S27, mitochondrial OS=Homo sapiens GN=MRPS27 PE=1 SV=3	0.014	2.255	2.657	1	1	1	1	414	47.6	6.18	46	1
FALSE	Medium	Master Protein	Q9NYJ8	TGF-beta-activated kinase 1 and MAP3K7-binding protein 2 OS=Homo sapiens GN=TAB2 PE=1 SV=1	0.014	2.088	1.0101	1	1	1	1	693	76.4	8.54	35	1
FALSE	Medium	Master Protein	P68400	Casein kinase II subunit alpha OS=Homo sapiens GN=CSNK2A1 PE=1 SV=1	0.023	2.011	4.60358	1	2	1	1	391	45.1	7.74	30	1
FALSE	Medium	Master Protein	Q13838	Spliceosome RNA helicase DDX39B OS=Homo sapiens GN=DDX39B PE=1 SV=1	0.023	1.795	2.33645	1	1	1	1	428	49	5.67	28	1

## Sheet: P636-01B
Checked	Protein FDR Confidence	Master	Accession	Description	Exp. q-value	Sum PEP Score	Coverage	# Peptides	# PSMs	# Unique Peptides	# Protein Groups	# AAs	MW [kDa]	calc. pI	Score Mascot	# Peptides Mascot
FALSE	High	Master Protein	P22626	Heterogeneous nuclear ribonucleoproteins A2/B1 OS=Homo sapiens OX=9606 GN=HNRNPA2B1 PE=1 SV=2	0	119.703	40.7932	18	343	15	1	353	37.4	8.95	5936	18
FALSE	High	Master Protein	P04406	Glyceraldehyde-3-phosphate dehydrogenase OS=Homo sapiens OX=9606 GN=GAPDH PE=1 SV=3	0	88.632	35.2239	12	199	12	1	335	36	8.46	4919	12
FALSE	High	Master Protein	P13645	Keratin, type I cytoskeletal 10 OS=Homo sapiens OX=9606 GN=KRT10 PE=1 SV=6	0	68.874	21.4041	16	74	13	1	584	58.8	5.21	2026	16
FALSE	High	Master Protein	P04264	Keratin, type II cytoskeletal 1 OS=Homo sapiens OX=9606 GN=KRT1 PE=1 SV=6	0	61.946	22.205	16	59	13	1	644	66	8.12	1212	16
FALSE	High	Master Protein	P09651	Heterogeneous nuclear ribonucleoprotein A1 OS=Homo sapiens OX=9606 GN=HNRNPA1 PE=1 SV=5	0	51.397	26.8817	11	98	8	1	372	38.7	9.13	1375	11
FALSE	High	Master Protein	P07910	Heterogeneous nuclear ribonucleoproteins C1/C2 OS=Homo sapiens OX=9606 GN=HNRNPC PE=1 SV=4	0	39.113	25.817	11	49	11	1	306	33.7	5.08	674	11
FALSE	High	Master Protein	P60709	Actin, cytoplasmic 1 OS=Homo sapiens OX=9606 GN=ACTB PE=1 SV=1	0	33.243	18.6667	6	44	5	1	375	41.7	5.48	840	6
FALSE	High	Master Protein	P05388	60S acidic ribosomal protein P0 OS=Homo sapiens OX=9606 GN=RPLP0 PE=1 SV=1	0	32.314	24.6057	7	41	7	1	317	34.3	5.97	720	7
FALSE	High	Master Protein	P05198	Eukaryotic translation initiation factor 2 subunit 1 OS=Homo sapiens OX=9606 GN=EIF2S1 PE=1 SV=3	0	29.661	27.3016	9	25	9	1	315	36.1	5.08	552	9
FALSE	High	Master Protein	P06748	Nucleophosmin OS=Homo sapiens OX=9606 GN=NPM1 PE=1 SV=2	0	29.229	20.4082	8	56	8	1	294	32.6	4.78	885	8
FALSE	High	Master Protein	P31942	Heterogeneous nuclear ribonucleoprotein H3 OS=Homo sapiens OX=9606 GN=HNRNPH3 PE=1 SV=2	0	28.084	16.763	5	28	5	1	346	36.9	6.87	601	5
FALSE	High	Master Protein	Q02878	60S ribosomal protein L6 OS=Homo sapiens OX=9606 GN=RPL6 PE=1 SV=3	0	23.429	20.8333	7	30	7	1	288	32.7	10.58	328	7
FALSE	High	Master Protein	O14979	Heterogeneous nuclear ribonucleoprotein D-like OS=Homo sapiens OX=9606 GN=HNRNPDL PE=1 SV=3	0	22.236	12.8571	5	40	5	1	420	46.4	9.57	720	5
FALSE	High	Master Protein	E9PAV3	Nascent polypeptide-associated complex subunit alpha, muscle-specific form OS=Homo sapiens OX=9606 GN=NACA PE=1 SV=1	0	22.011	2.02117	3	13	3	1	2078	205.3	9.58	386	3
FALSE	High	Master Protein	P35908	Keratin, type II cytoskeletal 2 epidermal OS=Homo sapiens OX=9606 GN=KRT2 PE=1 SV=2	0	20.599	10.0157	6	17	4	1	639	65.4	8	433	6
FALSE	High	Master Protein	Q15366	Poly(rC)-binding protein 2 OS=Homo sapiens OX=9606 GN=PCBP2 PE=1 SV=1	0	20.105	15.6164	5	21	2	1	365	38.6	6.79	491	5
FALSE	High	Master Protein	P40926	Malate dehydrogenase, mitochondrial OS=Homo sapiens OX=9606 GN=MDH2 PE=1 SV=3	0	19.33	19.5266	6	23	6	1	338	35.5	8.68	317	6
FALSE	High	Master Protein	P13647	Keratin, type II cytoskeletal 5 OS=Homo sapiens OX=9606 GN=KRT5 PE=1 SV=3	0	19.101	13.3898	7	10	6	1	590	62.3	7.74	168	7
FALSE	High	Master Protein	P51991	Heterogeneous nuclear ribonucleoprotein A3 OS=Homo sapiens OX=9606 GN=HNRNPA3 PE=1 SV=2	0	16.629	10.582	5	40	3	1	378	39.6	9.01	587	5
FALSE	High	Master Protein	Q9Y617	Phosphoserine aminotransferase OS=Homo sapiens OX=9606 GN=PSAT1 PE=1 SV=2	0	16.597	16.2162	6	14	6	1	370	40.4	7.66	271	6
FALSE	High	Master Protein	Q15365	Poly(rC)-binding protein 1 OS=Homo sapiens OX=9606 GN=PCBP1 PE=1 SV=2	0	15.685	16.0112	5	21	3	1	356	37.5	7.09	460	5
FALSE	High	Master Protein	P02533	Keratin, type I cytoskeletal 14 OS=Homo sapiens OX=9606 GN=KRT14 PE=1 SV=4	0	15.676	8.47458	5	20	2	1	472	51.5	5.16	475	5
FALSE	High	Master Protein	P11177	Pyruvate dehydrogenase E1 component subunit beta, mitochondrial OS=Homo sapiens OX=9606 GN=PDHB PE=1 SV=3	0	14.741	13.3705	5	10	5	1	359	39.2	6.65	177	5
FALSE	High	Master Protein	P78406	mRNA export factor OS=Homo sapiens OX=9606 GN=RAE1 PE=1 SV=1	0	13.477	13.587	4	15	4	1	368	40.9	7.83	141	4
FALSE	High	Master Protein	P57721	Poly(rC)-binding protein 3 OS=Homo sapiens OX=9606 GN=PCBP3 PE=2 SV=2	0	13.435	9.97305	3	13	1	1	371	39.4	8.07	407	3
FALSE	High	Master Protein	P50213	Isocitrate dehydrogenase [NAD] subunit alpha, mitochondrial OS=Homo sapiens OX=9606 GN=IDH3A PE=1 SV=1	0	13.227	10.6557	4	12	4	1	366	39.6	6.92	277	4
FALSE	High	Master Protein	P11836	B-lymphocyte antigen CD20 OS=Homo sapiens OX=9606 GN=MS4A1 PE=1 SV=1	0	12.877	11.1111	3	9	3	1	297	33.1	5.05	170	3
FALSE	High	Master Protein	P35527	Keratin, type I cytoskeletal 9 OS=Homo sapiens OX=9606 GN=KRT9 PE=1 SV=3	0	11.995	8.34671	5	14	4	1	623	62	5.24	196	5
FALSE	High	Master Protein	Q14847	LIM and SH3 domain protein 1 OS=Homo sapiens OX=9606 GN=LASP1 PE=1 SV=2	0	11.1	16.092	4	13	4	1	261	29.7	7.05	213	4
FALSE	High	Master Protein	Q9UKM9	RNA-binding protein Raly OS=Homo sapiens OX=9606 GN=RALY PE=1 SV=1	0	10.764	14.7059	5	15	5	1	306	32.4	9.17	178	5
FALSE	High	Master Protein	Q96KB5	Lymphokine-activated killer T-cell-originated protein kinase OS=Homo sapiens OX=9606 GN=PBK PE=1 SV=3	0	10.629	10.559	3	7	3	1	322	36.1	5.12	141	3
FALSE	High	Master Protein	O00170	AH receptor-interacting protein OS=Homo sapiens OX=9606 GN=AIP PE=1 SV=2	0	10.614	15.4545	4	10	4	1	330	37.6	6.29	98	4
FALSE	High	Master Protein	P62136	Serine/threonine-protein phosphatase PP1-alpha catalytic subunit OS=Homo sapiens OX=9606 GN=PPP1CA PE=1 SV=1	0	10.093	9.09091	3	7	2	1	330	37.5	6.33	84	3
FALSE	High	Master Protein	P37837	Transaldolase OS=Homo sapiens OX=9606 GN=TALDO1 PE=1 SV=2	0	9.398	11.8694	4	9	4	1	337	37.5	6.81	126	4
FALSE	High	Master Protein	P52907	F-actin-capping protein subunit alpha-1 OS=Homo sapiens OX=9606 GN=CAPZA1 PE=1 SV=3	0	9.3	11.5385	3	10	2	1	286	32.9	5.69	290	3
FALSE	High	Master Protein	Q13347	Eukaryotic translation initiation factor 3 subunit I OS=Homo sapiens OX=9606 GN=EIF3I PE=1 SV=1	0	9.099	9.23077	3	8	3	1	325	36.5	5.64	122	3
FALSE	High	Master Protein	P27695	DNA-(apurinic or apyrimidinic site) lyase OS=Homo sapiens OX=9606 GN=APEX1 PE=1 SV=2	0	8.964	11.0063	3	4	3	1	318	35.5	8.12	62	3
FALSE	High	Master Protein	P04075	Fructose-bisphosphate aldolase A OS=Homo sapiens OX=9606 GN=ALDOA PE=1 SV=2	0	8.695	6.86813	2	5	2	1	364	39.4	8.09	124	2
FALSE	High	Master Protein	P21796	Voltage-dependent anion-selective channel protein 1 OS=Homo sapiens OX=9606 GN=VDAC1 PE=1 SV=2	0	8.546	12.7209	3	5	3	1	283	30.8	8.54	110	3
FALSE	High	Master Protein	Q9UBQ7	Glyoxylate reductase/hydroxypyruvate reductase OS=Homo sapiens OX=9606 GN=GRHPR PE=1 SV=1	0	8.425	7.92683	3	10	3	1	328	35.6	7.39	130	3
FALSE	High	Master Protein	P16401	Histone H1.5 OS=Homo sapiens OX=9606 GN=HIST1H1B PE=1 SV=3	0	7.985	10.6195	3	8	3	1	226	22.6	10.92	96	3
FALSE	High	Master Protein	P14550	Alcohol dehydrogenase [NADP(+)] OS=Homo sapiens OX=9606 GN=AKR1A1 PE=1 SV=3	0	7.486	7.38462	3	13	3	1	325	36.6	6.79	259	3
FALSE	High	Master Protein	P07477	Trypsin-1 OS=Homo sapiens OX=9606 GN=PRSS1 PE=1 SV=1	0	7.468	4.04858	1	17	1	1	247	26.5	6.51	266	1
FALSE	High	Master Protein	P35249	Replication factor C subunit 4 OS=Homo sapiens OX=9606 GN=RFC4 PE=1 SV=2	0	7.432	12.3967	4	6	4	1	363	39.7	8.02	81	4
FALSE	High	Master Protein	P22087	rRNA 2'-O-methyltransferase fibrillarin OS=Homo sapiens OX=9606 GN=FBL PE=1 SV=2	0	7.378	9.96885	3	12	3	1	321	33.8	10.18	76	3
FALSE	High	Master Protein	Q9NRN7	L-aminoadipate-semialdehyde dehydrogenase-phosphopantetheinyl transferase OS=Homo sapiens OX=9606 GN=AASDHPPT PE=1 SV=2	0	7.061	10.0324	3	6	3	1	309	35.8	6.8	91	3
FALSE	High	Master Protein	P07355	Annexin A2 OS=Homo sapiens OX=9606 GN=ANXA2 PE=1 SV=2	0	6.922	5.60472	2	3	2	1	339	38.6	7.75	82	2
FALSE	High	Master Protein	P47755	F-actin-capping protein subunit alpha-2 OS=Homo sapiens OX=9606 GN=CAPZA2 PE=1 SV=3	0	6.622	6.29371	2	10	1	1	286	32.9	5.85	273	2
FALSE	High	Master Protein	P07195	L-lactate dehydrogenase B chain OS=Homo sapiens OX=9606 GN=LDHB PE=1 SV=2	0	6.543	7.48503	2	2	2	1	334	36.6	6.05	62	2
FALSE	High	Master Protein	Q8NFH5	Nucleoporin NUP53 OS=Homo sapiens OX=9606 GN=NUP35 PE=1 SV=1	0	6.476	13.1902	3	5	3	1	326	34.8	9.09	64	3
FALSE	High	Master Protein	Q01105	Protein SET OS=Homo sapiens OX=9606 GN=SET PE=1 SV=3	0	6.457	8.27586	2	4	2	1	290	33.5	4.32	80	2
FALSE	High	Master Protein	Q15417	Calponin-3 OS=Homo sapiens OX=9606 GN=CNN3 PE=1 SV=1	0	6.333	7.59878	2	4	1	1	329	36.4	6.05	59	2
FALSE	High	Master Protein	P60891	Ribose-phosphate pyrophosphokinase 1 OS=Homo sapiens OX=9606 GN=PRPS1 PE=1 SV=2	0	6.261	6.28931	2	4	2	1	318	34.8	6.98	109	2
FALSE	High	Master Protein	O15143	Actin-related protein 2/3 complex subunit 1B OS=Homo sapiens OX=9606 GN=ARPC1B PE=1 SV=3	0	6.183	8.33333	2	2	2	1	372	40.9	8.35	35	2
FALSE	High	Master Protein	Q16629	Serine/arginine-rich splicing factor 7 OS=Homo sapiens OX=9606 GN=SRSF7 PE=1 SV=1	0	5.785	8.82353	2	3	2	1	238	27.4	11.82	72	2
FALSE	High	Master Protein	O75822	Eukaryotic translation initiation factor 3 subunit J OS=Homo sapiens OX=9606 GN=EIF3J PE=1 SV=2	0	5.776	8.91473	2	4	2	1	258	29	4.83	88	2
FALSE	High	Master Protein	P51570	Galactokinase OS=Homo sapiens OX=9606 GN=GALK1 PE=1 SV=1	0	5.646	5.10204	2	4	2	1	392	42.2	6.46	110	2
FALSE	High	Master Protein	Q562R1	Beta-actin-like protein 2 OS=Homo sapiens OX=9606 GN=ACTBL2 PE=1 SV=2	0	5.471	6.91489	2	4	1	1	376	42	5.59	39	2
FALSE	High	Master Protein	Q99439	Calponin-2 OS=Homo sapiens OX=9606 GN=CNN2 PE=1 SV=4	0	5.248	7.11974	2	3	1	1	309	33.7	7.33	60	2
FALSE	High	Master Protein	P46777	60S ribosomal protein L5 OS=Homo sapiens OX=9606 GN=RPL5 PE=1 SV=3	0	5.004	8.08081	2	3	2	1	297	34.3	9.72	67	2
FALSE	High	Master Protein	Q5JWF2	Guanine nucleotide-binding protein G(s) subunit alpha isoforms XLas OS=Homo sapiens OX=9606 GN=GNAS PE=1 SV=2	0	4.404	1.06075	1	2	1	1	1037	111	5.03	68	1
FALSE	High	Master Protein	O43837	Isocitrate dehydrogenase [NAD] subunit beta, mitochondrial OS=Homo sapiens OX=9606 GN=IDH3B PE=1 SV=2	0	4.36	5.97403	2	3	2	1	385	42.2	8.46	30	2
FALSE	High	Master Protein	P40938	Replication factor C subunit 3 OS=Homo sapiens OX=9606 GN=RFC3 PE=1 SV=2	0	3.989	6.17978	2	2	2	1	356	40.5	8.34	39	2
FALSE	High	Master Protein	P62140	Serine/threonine-protein phosphatase PP1-beta catalytic subunit OS=Homo sapiens OX=9606 GN=PPP1CB PE=1 SV=3	0	3.825	5.8104	2	2	1	1	327	37.2	6.19	44	2
FALSE	High	Master Protein	Q07955	Serine/arginine-rich splicing factor 1 OS=Homo sapiens OX=9606 GN=SRSF1 PE=1 SV=2	0	3.78	4.03226	1	3	1	1	248	27.7	10.36	65	1
FALSE	High	Master Protein	O76003	Glutaredoxin-3 OS=Homo sapiens OX=9606 GN=GLRX3 PE=1 SV=2	0	3.716	6.86567	2	2	2	1	335	37.4	5.39	27	2
FALSE	High	Master Protein	P36873	Serine/threonine-protein phosphatase PP1-gamma catalytic subunit OS=Homo sapiens OX=9606 GN=PPP1CC PE=1 SV=1	0	3.693	5.88235	2	3	1	1	323	37	6.54	45	2
FALSE	High	Master Protein	P01903	HLA class II histocompatibility antigen, DR alpha chain OS=Homo sapiens OX=9606 GN=HLA-DRA PE=1 SV=1	0	3.662	9.05512	2	3	2	1	254	28.6	5	29	2
FALSE	High	Master Protein	Q12904	Aminoacyl tRNA synthase complex-interacting multifunctional protein 1 OS=Homo sapiens OX=9606 GN=AIMP1 PE=1 SV=2	0	3.605	5.44872	1	2	1	1	312	34.3	8.43	34	1
FALSE	High	Master Protein	Q01081	Splicing factor U2AF 35 kDa subunit OS=Homo sapiens OX=9606 GN=U2AF1 PE=1 SV=3	0	3.549	8.75	2	6	2	1	240	27.9	8.81	61	2
FALSE	High	Master Protein	P07900	Heat shock protein HSP 90-alpha OS=Homo sapiens OX=9606 GN=HSP90AA1 PE=1 SV=5	0	3.389	2.3224	2	2	2	1	732	84.6	5.02	30	2
FALSE	High	Master Protein	P29692	Elongation factor 1-delta OS=Homo sapiens OX=9606 GN=EEF1D PE=1 SV=5	0	3.37	4.27046	1	2	1	1	281	31.1	5.01	68	1
FALSE	High	Master Protein	P16402	Histone H1.3 OS=Homo sapiens OX=9606 GN=HIST1H1D PE=1 SV=2	0	3.277	4.97738	1	1	1	1	221	22.3	11.02	38	1
FALSE	High	Master Protein	Q3ZCQ8	Mitochondrial import inner membrane translocase subunit TIM50 OS=Homo sapiens OX=9606 GN=TIMM50 PE=1 SV=2	0	3.143	3.11615	1	2	1	1	353	39.6	8.37	55	1
FALSE	High	Master Protein	P00338	L-lactate dehydrogenase A chain OS=Homo sapiens OX=9606 GN=LDHA PE=1 SV=2	0	3.135	3.01205	1	1	1	1	332	36.7	8.27	46	1
FALSE	High	Master Protein	Q05639	Elongation factor 1-alpha 2 OS=Homo sapiens OX=9606 GN=EEF1A2 PE=1 SV=1	0	3.132	2.37581	1	3	1	1	463	50.4	9.03	75	1
FALSE	High	Master Protein	P16422	Epithelial cell adhesion molecule OS=Homo sapiens OX=9606 GN=EPCAM PE=1 SV=2	0	2.954	3.50319	1	1	1	1	314	34.9	7.46	39	1
FALSE	High	Master Protein	Q15181	Inorganic pyrophosphatase OS=Homo sapiens OX=9606 GN=PPA1 PE=1 SV=2	0	2.847	3.11419	1	3	1	1	289	32.6	5.86	83	1
FALSE	High	Master Protein	O00487	26S proteasome non-ATPase regulatory subunit 14 OS=Homo sapiens OX=9606 GN=PSMD14 PE=1 SV=1	0.006	2.834	4.19355	1	4	1	1	310	34.6	6.52	59	1
FALSE	High	Master Protein	P23193	Transcription elongation factor A protein 1 OS=Homo sapiens OX=9606 GN=TCEA1 PE=1 SV=2	0.006	2.709	3.98671	1	1	1	1	301	33.9	8.38	36	1
FALSE	High	Master Protein	O15382	Branched-chain-amino-acid aminotransferase, mitochondrial OS=Homo sapiens OX=9606 GN=BCAT2 PE=1 SV=2	0.006	2.622	4.08163	1	2	1	1	392	44.3	8.65	28	1
FALSE	High	Master Protein	Q08257	Quinone oxidoreductase OS=Homo sapiens OX=9606 GN=CRYZ PE=1 SV=1	0.006	2.608	2.43161	1	1	1	1	329	35.2	8.44	43	1
FALSE	High	Master Protein	Q92905	COP9 signalosome complex subunit 5 OS=Homo sapiens OX=9606 GN=COPS5 PE=1 SV=4	0.006	2.599	2.99401	1	2	1	1	334	37.6	6.54	43	1
FALSE	High	Master Protein	Q9NZL9	Methionine adenosyltransferase 2 subunit beta OS=Homo sapiens OX=9606 GN=MAT2B PE=1 SV=1	0.006	2.571	3.59281	1	4	1	1	334	37.5	7.36	46	1
FALSE	High	Master Protein	P30613	Pyruvate kinase PKLR OS=Homo sapiens OX=9606 GN=PKLR PE=1 SV=2	0.006	2.568	1.91638	1	1	1	1	574	61.8	7.74	31	1
FALSE	High	Master Protein	Q9NZL4	Hsp70-binding protein 1 OS=Homo sapiens OX=9606 GN=HSPBP1 PE=1 SV=1	0.006	2.553	2.76243	1	2	1	1	362	39.4	5.21	63	1
FALSE	High	Master Protein	O75582	Ribosomal protein S6 kinase alpha-5 OS=Homo sapiens OX=9606 GN=RPS6KA5 PE=1 SV=1	0.006	2.539	1.99501	1	2	1	1	802	89.8	7.11	0	1
FALSE	High	Master Protein	P61160	Actin-related protein 2 OS=Homo sapiens OX=9606 GN=ACTR2 PE=1 SV=1	0.006	2.508	3.04569	1	1	1	1	394	44.7	6.74	38	1
FALSE	High	Master Protein	P61421	V-type proton ATPase subunit d 1 OS=Homo sapiens OX=9606 GN=ATP6V0D1 PE=1 SV=1	0.006	2.385	3.7037	1	1	1	1	351	40.3	5	29	1
FALSE	High	Master Protein	Q9BRL6	Serine/arginine-rich splicing factor 8 OS=Homo sapiens OX=9606 GN=SRSF8 PE=1 SV=1	0.006	2.305	2.83688	1	3	1	1	282	32.3	11.72	50	1
FALSE	High	Master Protein	P16520	Guanine nucleotide-binding protein G(I)/G(S)/G(T) subunit beta-3 OS=Homo sapiens OX=9606 GN=GNB3 PE=1 SV=1	0.006	2.228	2.94118	1	2	1	1	340	37.2	5.67	32	1
FALSE	High	Master Protein	Q9Y3F4	Serine-threonine kinase receptor-associated protein OS=Homo sapiens OX=9606 GN=STRAP PE=1 SV=1	0.006	1.997	3.14286	1	1	1	1	350	38.4	5.12	27	1
FALSE	High	Master Protein	O95861	3'(2'),5'-bisphosphate nucleotidase 1 OS=Homo sapiens OX=9606 GN=BPNT1 PE=1 SV=1	0.006	1.897	2.5974	1	1	1	1	308	33.4	5.69	28	1
FALSE	High	Master Protein	Q53T94	TATA box-binding protein-associated factor RNA polymerase I subunit B OS=Homo sapiens OX=9606 GN=TAF1B PE=1 SV=1	0.006	1.862	2.89116	1	2	1	1	588	68.8	8.02	0	1
FALSE	High	Master Protein	Q9H444	Charged multivesicular body protein 4b OS=Homo sapiens OX=9606 GN=CHMP4B PE=1 SV=1	0.006	1.854	4.91071	1	1	1	1	224	24.9	4.82	28	1
FALSE	High	Master Protein	Q92841	Probable ATP-dependent RNA helicase DDX17 OS=Homo sapiens OX=9606 GN=DDX17 PE=1 SV=2	0.006	1.852	1.64609	1	1	1	1	729	80.2	8.27	24	1
FALSE	High	Master Protein	P55735	Protein SEC13 homolog OS=Homo sapiens OX=9606 GN=SEC13 PE=1 SV=3	0.006	1.796	3.41615	1	1	1	1	322	35.5	5.48	26	1
FALSE	Medium	Master Protein	Q7Z7K6	Centromere protein V OS=Homo sapiens OX=9606 GN=CENPV PE=1 SV=1	0.011	1.651	8.72727	1	1	1	1	275	29.9	9.73	19	1
FALSE	Medium	Master Protein	Q9BYG3	MKI67 FHA domain-interacting nucleolar phosphoprotein OS=Homo sapiens OX=9606 GN=NIFK PE=1 SV=1	0.011	1.618	3.41297	1	1	1	1	293	34.2	9.88	26	1
FALSE	Medium	Master Protein	P78368	Casein kinase I isoform gamma-2 OS=Homo sapiens OX=9606 GN=CSNK1G2 PE=1 SV=1	0.011	1.582	3.61446	1	2	1	1	415	47.4	9.06	0	1
FALSE	Medium	Master Protein	Q8NEJ9	Neuroguidin OS=Homo sapiens OX=9606 GN=NGDN PE=1 SV=1	0.011	1.563	4.44444	1	1	1	1	315	35.9	9.57	23	1
FALSE	Medium	Master Protein	P00505	Aspartate aminotransferase, mitochondrial OS=Homo sapiens OX=9606 GN=GOT2 PE=1 SV=3	0.011	1.557	2.7907	1	1	1	1	430	47.5	9.01	26	1
FALSE	Medium	Master Protein	P61619	Protein transport protein Sec61 subunit alpha isoform 1 OS=Homo sapiens OX=9606 GN=SEC61A1 PE=1 SV=2	0.011	1.551	1.89076	1	1	1	1	476	52.2	8.06	28	1
FALSE	Medium	Master Protein	P55039	Developmentally-regulated GTP-binding protein 2 OS=Homo sapiens OX=9606 GN=DRG2 PE=1 SV=1	0.011	1.531	3.02198	1	1	1	1	364	40.7	8.88	24	1
FALSE	Medium	Master Protein	O75367	Core histone macro-H2A.1 OS=Homo sapiens OX=9606 GN=H2AFY PE=1 SV=4	0.011	1.524	2.41935	1	2	1	1	372	39.6	9.79	25	1
FALSE	Medium	Master Protein	Q96TC7	Regulator of microtubule dynamics protein 3 OS=Homo sapiens OX=9606 GN=RMDN3 PE=1 SV=2	0.011	1.501	5.95745	1	1	1	1	470	52.1	5.1	0	1
FALSE	Medium	Master Protein	O43189	PHD finger protein 1 OS=Homo sapiens OX=9606 GN=PHF1 PE=1 SV=3	0.032	1.393	2.1164	1	1	1	1	567	62.1	9.01	0	1
FALSE	Medium	Master Protein	Q9BTF0	THUMP domain-containing protein 2 OS=Homo sapiens OX=9606 GN=THUMPD2 PE=2 SV=2	0.032	1.39	2.18688	1	1	1	1	503	56.4	7.81	0	1
FALSE	Medium	Master Protein	Q9UHD1	Cysteine and histidine-rich domain-containing protein 1 OS=Homo sapiens OX=9606 GN=CHORDC1 PE=1 SV=2	0.032	1.389	4.21687	1	2	1	1	332	37.5	7.87	20	1
FALSE	Medium	Master Protein	Q8TF72	Protein Shroom3 OS=Homo sapiens OX=9606 GN=SHROOM3 PE=1 SV=2	0.032	1.366	0.450902	1	1	1	1	1996	216.7	7.8	40	1
FALSE	Medium	Master Protein	Q9Y2S7	Polymerase delta-interacting protein 2 OS=Homo sapiens OX=9606 GN=POLDIP2 PE=1 SV=1	0.032	1.364	4.34783	1	1	1	1	368	42	8.63	0	1
FALSE	Medium	Master Protein	Q15274	Nicotinate-nucleotide pyrophosphorylase [carboxylating] OS=Homo sapiens OX=9606 GN=QPRT PE=1 SV=3	0.032	1.327	2.6936	1	1	1	1	297	30.8	6.21	29	1
FALSE	Medium	Master Protein	P35663	Cylicin-1 OS=Homo sapiens OX=9606 GN=CYLC1 PE=2 SV=2	0.032	1.318	1.99693	1	1	1	1	651	74.2	9.67	0	1
