# Supplementary material for: Analysis of a structured intronic region of the LMP2 pre-mRNA from EBV reveals associations with human regulatory proteins and nuclear actin
Source: BMC Res Notes. 2019 Jan 18;12:33. doi: 10.1186/s13104-019-4070-1 (PMC6339298; doi:10.1186/s13104-019-4070-1)
Supplement: Supplementary file 5 — Additional file 5: Table S3. STRING analysis of validated protein interactors of the LMP2 structured intronic region. [file 13104_2019_4070_MOESM5_ESM.xlsx]

## Sheet: string_interactions
#node1	node2	node1_string_internal_id	node2_string_internal_id	node1_external_id	node2_external_id	homology	coexpression	experimentally_determined_interaction	database_annotated	automated_textmining	combined_score
HNRNPA1	HNRNPU	1852510	1846836	9606.ENSP00000341826	9606.ENSP00000283179	0	0.102	0.474	0.9	0.505	0.973
ELAVL1/HuR	HNRNPA1	1859026	1852510	9606.ENSP00000385269	9606.ENSP00000341826	0.641	0.054	0.161	0.9	0.54	0.929
ELAVL1/HuR	HNRNPU	1859026	1846836	9606.ENSP00000385269	9606.ENSP00000283179	0	0.056	0	0.9	0.232	0.921
ELAVL1/HuR	ACTB	1859026	1853523	9606.ENSP00000385269	9606.ENSP00000349960	0	0.083	0.146	0	0.52	0.592
