# Supplementary material for: Analysis of a structured intronic region of the LMP2 pre-mRNA from EBV reveals associations with human regulatory proteins and nuclear actin
Source: BMC Res Notes. 2019 Jan 18;12:33. doi: 10.1186/s13104-019-4070-1 (PMC6339298; doi:10.1186/s13104-019-4070-1)
Supplement: Supplementary file 6 — Additional file 6: Table S4. List of primers. [file 13104_2019_4070_MOESM6_ESM.xlsx]

## Sheet: Sheet1
	Primer Name	Sequence	Description	Application
	LMP2FP71	GTAAGTGTGACACCAACAGGT	Primers amplifying the intron sequence	qPCR	RIPs
	LMP2RP72	AGCCAAACCCATGTAAGTCAT	Primers amplifying the intron sequence	qPCR	RIPs
	LMP2FP111	GCTGACGGTGATGACTAACA	Primers amplifying the intron-exon junction region	qPCR	RIPs
	LMP2RP111	GGTGACATAACAAGGCAACAC	Primers amplifying the intron-exon junction region	qPCR	RIPs
	LMP2-IVSA-406FP	GATTTGTTCTGCATGTTATTACTGA	Primers amplifying LMP2 minigene - 406 bp region from exon 7 to exon 8	RT-PCR
	LMP2-IVSA-406RP	AAGCTTATACAGTGTTGCGATATG	Primers amplifying LMP2 minigene - 406 bp region from exon 7 to exon 8	RT-PCR
	LMP2-mRNA-qFP	GATTTTCCTCATTGGCTTTGCCCTCTTTG	LMP2 mRNA FP spans across junctions of exons 7 and 8	qPCR	Actin assay
	LMP2-mRNA-qRP	GCTCCTCACTTTCCAGTGTAAG	LMP2 mRNA	qPCR	Actin assay
	LMP2-premRNA-qFP	CAACAGGTGTTGCCTTGTTATG	LMP2 pre mRNA FP anneals to intron	qPCR	Actin assay
	LMP2-premRNA-qRP	GTAGCGGCAGCATCTAATGA	LMP2 pre mRNA RP anneals to exon 8	qPCR	Actin assay
	HPRT1.Fq	GTA GCC CTC TGT GTG CTC AAG	HPRT housekeeping gene	qPCR	Actin assay
	HPRT1.Rq	GTC CCC TGT TGA CTG GTC ATT AC	HPRT housekeeping gene	qPCR	Actin assay
	GAPDH_F	AATGACCCCTTCATTGACCTC	GAPDH housekeeping gene From Lee et al. (Cell 2015)	qPCR	RIPs
	GAPDH_R	TTCCATTGATGACAAGCTTCC	GAPDH housekeeping gene From Lee et al. (Cell 2015)	qPCR	RIPs
